# Supplementary material for: Natural Deep Eutectic Solvents Combined with Supercritical Carbon Dioxide for the Extraction of Curcuminoids from Turmeric
Source: Pharmaceuticals (Basel). 2024 Nov 27;17(12):1596. doi: 10.3390/ph17121596 (PMC11676539; doi:10.3390/ph17121596)
Supplement: Supplementary file 1 [file pharmaceuticals-17-01596-s001.zip]

Archive with 1 entries (1 files):
- pharmaceuticals-3342226-supplementary.pdf
